# Supplementary material for: Experimental validation of a modeling framework for upconversion enhancement in 1D-photonic crystals
Source: Nat Commun. 2021 Jan 4;12:104. doi: 10.1038/s41467-020-20305-x (PMC7782824; doi:10.1038/s41467-020-20305-x)
Supplement: Supplementary file 3 — Source Data [file 41467_2020_20305_MOESM3_ESM.xlsx]

## Sheet: Fig. 4a
Figure 4a
Design wavelength and data of the relative Upconversion photolumescence (UCPL rel) of the upconversion emission around 984 nm for each measured point at an excitation wavelength of 1523 nm.
Two measurements of each point are given. The design wavelength group is given in the first column.
Group	Design wavelength [nm]	UCPL rel 984 nm	UCPL rel 984 nm
		measurement 1	measurement 2
I	1804	2.63169	1.85807
	1784	1.6116	1.35629
	1788	1.5176	1.24723
	1793	2.03649	1.46579
	1790	1.65905	1.67954
	1790	2.0803	1.5834
	1790	2.40083	1.89287
	1790	1.82608	1.44802
	1792	1.33908	1.84688
	1789	1.83667	1.74806
	1792	1.0312	1.20672
	1795	1.61038	1.56761
	1791	1.51419	1.31469
	1800	1.65368	1.67303
	1784	1.16314	1.55731
II	1849	1.50788	1.24902
	1857	2.02789	1.69648
	1842	2.2755	1.89383
	1863	1.7108	1.60831
	1849	1.01805	1.37323
	1851	2.1935	1.97827
	1864	1.38884	1.22933
	1855	2.02198	1.49424
	1854	2.17167	1.71536
	1844	4.07478	2.63417
	1839	3.17175	2.18675
	1839	2.86235	1.69114
	1848	2.36375	2.01279
III	1881	1.33062	1.10035
	1888	3.66545	2.61247
	1889	2.48814	1.54446
IV	1925	1.51488	2.19671
	1914	0.7715	0.68221
	1913	0.89402	0.84689
	1917	1.08361	0.86978
V	1989	0.89237	0.72458
	1989	0.76297	0.85876
	2001	0.76855	0.73532
	2004	0.79094	0.7572
	1986	0.87982	0.76966

## Sheet: Fig. 4b I
Design wavelength and data of the relative Upconversion photolumescence (UCPL rel) of the upconversion emission around 984 nm for each measured point and a varied excitation wavelength.
The mean and standard deviation of all measured points at each excitation wavelength is displayed in
Figure 4b I for the upconversion emission around 984 nm, for the design wavelength range 1784nm to 1805nm.
Design wavelength [nm]	1804	1784	1788	1793	1790	1790	1790	1790	1792	1789	1792	1795	1791	1800	1784
Internal sample name	146a	146b	146c	146d	146e	147a	147b	147c	147d	147e	148a	148b	148c	148d	148e
Excitation wavelength [nm]	UCPL rel 984 nm	UCPL rel 984 nm	UCPL rel 984 nm	UCPL rel 984 nm	UCPL rel 984 nm	UCPL rel 984 nm	UCPL rel 984 nm	UCPL rel 984 nm	UCPL rel 984 nm	UCPL rel 984 nm	UCPL rel 984 nm	UCPL rel 984 nm	UCPL rel 984 nm	UCPL rel 984 nm	UCPL rel 984 nm
1500	2.1677	1.66657	1.55657	1.80237	1.94191	1.92736	2.0876	1.76713	1.89003	2.18584	1.45422	1.69556	1.56028	1.91207	1.91603
1501	2.23308	1.66985	1.62025	1.83445	1.9773	1.96789	2.16202	1.81978	1.92352	2.2405	1.54065	1.71507	1.60149	1.91895	1.97908
1502	2.26663	1.72226	1.60743	1.85902	2.01537	2.06257	2.24454	1.82727	1.99473	2.37952	1.60006	1.76613	1.63612	2.03261	1.98531
1503	2.27492	1.68124	1.54028	1.81199	2.01194	2.03274	2.15488	1.8087	1.95816	2.24692	1.52482	1.79289	1.55554	1.93642	1.97376
1504	2.28981	1.73451	1.59747	1.9534	2.0735	2.13423	2.33424	1.83923	2.1139	2.42294	1.62513	1.8065	1.68803	2.08085	2.04418
1505	2.12548	1.5952	1.53049	1.73566	1.93004	1.9365	2.09464	1.69555	1.8201	2.10004	1.43241	1.67519	1.51105	1.8722	1.81801
1506	2.1516	1.63795	1.52808	1.72488	1.90114	1.91822	2.1376	1.73317	1.96987	2.13836	1.45604	1.73004	1.5497	1.85846	1.84604
1507	2.10851	1.55378	1.50234	1.72798	1.90815	1.90235	2.11838	1.68467	1.88426	2.09711	1.46373	1.7122	1.49162	1.87874	1.84972
1508	2.03477	1.54019	1.42922	1.67654	1.8026	1.81999	2.01847	1.64574	1.82636	2.00058	1.39099	1.63906	1.45346	1.81241	1.75152
1509	2.00674	1.50012	1.39152	1.61776	1.77283	1.77281	2.00328	1.59354	1.82077	1.94092	1.37003	1.59666	1.40803	1.76748	1.72018
1510	2.0715	1.48617	1.3624	1.61195	1.77877	1.77395	1.99485	1.59835	1.8366	1.95719	1.35387	1.61313	1.44664	1.80354	1.70262
1511	1.98138	1.45014	1.39496	1.56677	1.74763	1.73718	1.97662	1.55712	1.84154	1.90048	1.32824	1.61217	1.41775	1.74625	1.66934
1512	1.91933	1.43632	1.34377	1.50952	1.71992	1.69003	1.92154	1.49609	1.82667	1.86414	1.28894	1.54968	1.36882	1.71963	1.65071
1513	2.08651	1.5239	1.39282	1.65334	1.84757	1.8029	2.07637	1.62563	1.92882	1.95992	1.37454	1.66833	1.46073	1.78262	1.74053
1514	2.03952	1.45448	1.37239	1.59819	1.80774	1.77378	2.05937	1.56312	1.90258	1.93683	1.2802	1.62266	1.38903	1.80237	1.68731
1515	2.06097	1.44187	1.38738	1.61935	1.80813	1.78348	2.05852	1.57207	1.94915	1.94241	1.36584	1.67866	1.44537	1.80153	1.7245
1516	2.04366	1.49071	1.4145	1.65964	1.86226	1.80397	2.08956	1.60705	1.95366	1.94414	1.35828	1.71117	1.4405	1.84061	1.76265
1517	2.10474	1.45457	1.39519	1.57397	1.81675	1.76648	2.07173	1.60189	1.96817	1.97451	1.35951	1.69061	1.42426	1.81462	1.74402
1518	2.02691	1.42847	1.35927	1.59977	1.78855	1.74206	2.0195	1.54234	1.96744	1.89163	1.3101	1.63977	1.3929	1.78658	1.676
1519	1.95414	1.3833	1.31402	1.5359	1.7347	1.70694	1.97267	1.51513	1.88516	1.85304	1.28109	1.70017	1.36114	1.76214	1.62301
1520	1.94785	1.33506	1.28247	1.50666	1.71705	1.6801	1.96831	1.47494	1.89073	1.79891	1.26069	1.62048	1.35622	1.68277	1.58971
1521	1.89584	1.36607	1.28825	1.48963	1.73396	1.64814	1.94237	1.44339	1.87191	1.77297	1.25537	1.5916	1.33254	1.71191	1.58723
1522	1.87357	1.33012	1.25387	1.46522	1.64709	1.58702	1.87691	1.41486	1.84342	1.75056	1.21326	1.58156	1.29325	1.66731	1.53368
1523	1.85807	1.35629	1.24723	1.46579	1.67954	1.5834	1.89287	1.44802	1.84688	1.74806	1.20672	1.56761	1.31469	1.67303	1.55731
1524	1.78635	1.24127	1.1889	1.38115	1.60166	1.50044	1.77014	1.33337	1.74785	1.66129	1.14205	1.52351	1.21847	1.58697	1.47768
1525	1.76956	1.24727	1.14049	1.37715	1.53703	1.53349	1.82869	1.32679	1.7956	1.63456	1.15081	1.45566	1.19166	1.55918	1.42994
1526	1.76658	1.22358	1.13756	1.34609	1.57475	1.50949	1.81131	1.32205	1.75744	1.60749	1.12686	1.46796	1.19507	1.57625	1.43739
1527	1.73948	1.191	1.0955	1.33166	1.51962	1.46613	1.74843	1.27978	1.76002	1.56501	1.09025	1.44199	1.17567	1.52551	1.39736
1528	1.63299	1.15225	1.07994	1.29344	1.49064	1.41769	1.73197	1.26146	1.69854	1.51603	1.01272	1.43754	1.13329	1.48178	1.37597
1529	1.65046	1.14682	1.08258	1.26142	1.46884	1.39798	1.6833	1.24871	1.69568	1.47977	1.03459	1.44862	1.10145	1.48755	1.33355
1530	1.62708	1.0856	1.04708	1.22093	1.40849	1.35607	1.62379	1.26506	1.64313	1.45717	1.01525	1.35723	1.07789	1.38034	1.29659
1531	1.6019	1.09616	1.01254	1.22297	1.41772	1.36173	1.61623	1.16499	1.66143	1.44926	0.999796	1.34783	1.05937	1.43113	1.31121
1532	1.6154	1.06551	1.01794	1.17101	1.35457	1.29934	1.6068	1.1394	1.61112	1.39547	0.977093	1.32007	1.03117	1.37307	1.27184
1533	1.58195	1.04424	0.96622	1.17575	1.31088	1.31543	1.64017	1.09899	1.6062	1.37746	0.965249	1.32372	1.0294	1.23926	1.23013
1534	1.58682	1.06021	0.992968	1.16752	1.34237	1.24071	1.54791	1.10389	1.59889	1.31339	0.970089	1.36053	0.997544	1.36819	1.19806
1535	1.52432	0.966703	0.943258	1.10318	1.30284	1.20933	1.53923	1.04874	1.62724	1.23172	0.884593	1.23653	1.02886	1.35102	1.17817
1536	1.43897	0.949612	0.848293	1.08585	1.24856	1.19311	1.43856	0.988688	1.47202	1.23026	0.875929	1.21862	0.970162	1.25326	1.14647
1537	1.63396	1.03926	1.02073	1.21418	1.3605	1.28544	1.51617	1.14154	1.62519	1.39987	0.969156	1.37967	1.0344	1.42447	1.16427
1538	1.50501	0.969699	0.866283	1.10197	1.32436	1.18759	1.45756	1.02658	1.48822	1.26312	0.873204	1.24195	0.981151	1.30763	1.13651
1539	1.42094	1.01197	0.863031	1.12441	1.27482	1.21588	1.44209	1.06143	1.54186	1.32588	0.893827	1.24114	0.942004	1.25694	1.11487
1540	1.4829	0.909105	0.89584	1.03453	1.31243	1.1589	1.39468	1.04431	1.54794	1.27005	0.917601	1.19417	0.947068	1.28834	1.1213
1541	1.38131	0.874477	0.813289	1.01898	1.23989	1.1104	1.39988	1.03058	1.45015	1.1838	0.838994	1.18254	0.895658	1.20279	1.11901
1542	1.45763	0.808942	0.779492	1.07988	1.18153	1.11035	1.35691	0.978123	1.46955	1.14318	0.849327	1.18761	0.939669	1.2704	1.12862
1543	1.43415	0.82618	0.823332	1.04345	1.25381	1.1742	1.39891	0.975927	1.50108	1.14873	0.695321	1.24584	0.963192	1.22483	1.10934
1544	1.37781	0.764982	0.727813	0.932664	1.17206	1.1396	1.31896	0.882586	1.38905	1.09279	0.838134	1.19285	0.801341	1.24696	0.922521
1545	1.43	0.843407	0.794653	1.04653	1.20284	1.14088	1.38395	0.9906	1.509	1.10038	0.84837	1.27373	0.912466	1.22937	0.985765
1546	1.42001	0.783041	0.731256	1.04915	1.14504	1.12403	1.42423	0.896264	1.50754	1.08402	0.819874	1.22564	0.921276	1.28647	1.03426
1547	1.41046	0.729149	0.657839	1.03753	1.14246	1.06526	1.32052	0.903276	1.4093	1.03696	0.780385	1.12271	0.901516	1.18245	0.874401
1548	1.25604	0.727435	0.731501	0.87193	1.03872	1.04825	1.299	0.87147	1.43179	0.974693	0.662414	1.14943	0.819206	1.1392	0.893054
1549	1.36901	0.678825	0.770001	0.918676	1.03671	1.06025	1.34201	0.803558	1.42832	0.951702	0.783751	1.1662	0.820364	1.23034	0.86296
1550	1.11113	0.576591	0.612966	0.788871	0.941472	0.882379	1.03105	0.676869	1.21884	0.823151	0.574746	1.01943	0.676505	0.987831	0.710053
1551	1.22964	0.715756	0.633697	0.796964	0.98122	0.950217	1.21867	0.702358	1.25412	0.883383	0.692709	1.03326	0.653877	1.05247	0.767154
1552	1.13589	0.654125	0.559694	0.766111	0.885261	0.986	1.11291	0.630076	1.26938	0.801084	0.576486	0.973799	0.677589	1.08529	0.68336
1553	1.1825	0.580094	0.604467	0.744731	0.902829	0.92284	1.12134	0.651399	1.35271	0.736148	0.638172	1.10602	0.630995	1.06174	0.648828
1554	1.07039	0.566693	0.539796	0.699835	0.895242	0.885094	1.05927	0.660531	1.28342	0.670694	0.575544	0.890625	0.594717	0.98231	0.670402
1555	0.982393	0.554224	0.414531	0.624296	0.757381	0.791762	0.992576	0.557115	1.02314	0.708428	0.484987	0.903508	0.5066	0.851844	0.563302
1556	1.0994	0.581863	0.677401	0.808414	1.03913	0.902687	1.06532	0.619274	1.33351	0.844138	0.5886	1.02502	0.608361	1.18654	0.697688
1557	0.843257	0.535822	0.385886	0.528169	0.667237	0.658521	0.837775	0.541542	1.02795	0.640476	0.355821	0.794337	0.475699	0.815533	0.498786
1558	0.979129	0.576233	0.529903	0.593967	0.835504	0.848527	0.946548	0.547188	1.17168	0.710517	0.55361	0.745757	0.574437	0.975548	0.755348
1559	0.917867	0.540403	0.491209	0.661599	0.632529	0.74149	0.870587	0.515611	1.05054	0.697982	0.532208	0.844745	0.412362	0.844312	0.518623
1560	0.895519	0.436151	0.337552	0.635244	0.625945	0.620782	0.901468	0.523778	1.05145	0.523659	0.46096	0.746607	0.44365	0.782687	0.583768

## Sheet: Fig. 4b II
Design wavelength and data of the relative Upconversion photolumescence (UCPL rel) of the upconversion emission around 984 nm for each measured point and a varied excitation wavelength.
The mean and standard deviation of all measured points at each excitation wavelength is displayed in
Figure 4b II for the upconversion emission around 984 nm, for the design wavelength range 1835nm to 1865nm.
Design wavelength [nm]	1849	1857	1842	1863	1849	1851	1864	1855	1854	1844	1839	1839	1848
Internal sample name	151a	151b	151c	151d	151e	152b	152c	152d	152e	153b	153c	153d	153e
Excitation wavelength [nm]	UCPL rel 984 nm	UCPL rel 984 nm	UCPL rel 984 nm	UCPL rel 984 nm	UCPL rel 984 nm	UCPL rel 984 nm	UCPL rel 984 nm	UCPL rel 984 nm	UCPL rel 984 nm	UCPL rel 984 nm	UCPL rel 984 nm	UCPL rel 984 nm	UCPL rel 984 nm
1500	0.741678	1.0259	1.80805	1.94515	0.804193	1.46772	0.84043	1.08861	1.40283	2.17203	2.11266	1.18533	1.39083
1501	0.743732	1.08288	1.84635	1.88982	0.778432	1.43004	0.848757	1.04695	1.43893	2.19875	2.08803	1.23247	1.39184
1502	0.765794	1.10071	1.88818	1.86651	0.821557	1.5088	0.877449	1.14394	1.45061	2.31475	2.14089	1.29435	1.41476
1503	0.771993	1.1037	1.93981	1.90583	0.824812	1.52119	0.861	1.13073	1.50602	2.32326	2.17929	1.33354	1.43958
1504	0.861445	1.21935	1.9988	1.99495	0.960477	1.63171	0.948344	1.2471	1.58098	2.46228	2.29816	1.43119	1.59225
1505	0.866115	1.20651	1.94759	1.96855	0.909614	1.63225	0.952612	1.20408	1.61395	2.46408	2.20342	1.38371	1.56745
1506	0.870098	1.21213	1.91293	1.90589	0.946283	1.62189	0.943312	1.24046	1.5781	2.42831	2.23269	1.42877	1.59271
1507	0.856647	1.20859	1.84425	1.81975	0.942879	1.5851	0.955641	1.21509	1.52444	2.35066	2.15706	1.38982	1.54638
1508	0.903778	1.23976	1.83454	1.75807	0.962046	1.59355	0.948482	1.23415	1.53806	2.34862	2.11615	1.38786	1.58194
1509	0.878982	1.22471	1.77677	1.75314	0.965836	1.56928	0.955014	1.20137	1.49319	2.3234	2.06574	1.3805	1.55986
1510	0.928194	1.28942	1.84821	1.72494	1.00823	1.62477	0.961509	1.22025	1.55511	2.35394	2.11143	1.40174	1.60311
1511	0.951634	1.30816	1.82832	1.69797	0.993808	1.65139	0.987055	1.26155	1.52759	2.37328	2.10097	1.41687	1.63837
1512	1.00063	1.40129	1.93081	1.81573	1.06352	1.77062	1.04704	1.31581	1.65542	2.52657	2.20414	1.51567	1.75322
1513	0.993852	1.38514	1.87707	1.7644	1.08407	1.73958	1.00904	1.32541	1.64052	2.49062	2.20358	1.47422	1.71452
1514	1.02439	1.43579	1.93713	1.79016	1.1249	1.80807	1.06711	1.34308	1.66457	2.60023	2.23365	1.56132	1.79946
1515	1.05152	1.47839	1.96509	1.80782	1.14562	1.86389	1.09814	1.39651	1.69945	2.61579	2.25865	1.57886	1.83377
1516	1.13601	1.61226	2.04758	1.9017	1.21784	1.94149	1.16538	1.46489	1.75273	2.74674	2.38142	1.68779	1.95601
1517	1.12381	1.61253	2.02028	1.83752	1.2568	1.97023	1.15471	1.44522	1.80019	2.74761	2.33037	1.70162	1.96672
1518	1.15364	1.59443	2.01092	1.79545	1.27835	1.96691	1.15305	1.45792	1.75883	2.75702	2.32539	1.69499	1.96228
1519	1.19543	1.66979	2.01718	1.77439	1.29658	1.99993	1.22371	1.49853	1.75597	2.76191	2.29808	1.73967	2.0314
1520	1.19728	1.65339	1.94313	1.70539	1.32073	1.99458	1.16734	1.46531	1.76657	2.71676	2.27177	1.68642	1.9853
1521	1.19028	1.67086	1.92225	1.71047	1.3285	1.99273	1.21624	1.48803	1.72141	2.66744	2.22864	1.7236	2.0183
1522	1.23405	1.69595	1.94228	1.69035	1.37508	1.9676	1.23478	1.48783	1.75662	2.70126	2.27176	1.71114	2.03114
1523	1.24902	1.69648	1.89383	1.60831	1.37323	1.97827	1.22933	1.49424	1.71536	2.63417	2.18675	1.69114	2.01279
1524	1.24719	1.76957	1.91272	1.60023	1.40064	2.01167	1.2607	1.4952	1.7203	2.65548	2.18696	1.70902	2.0717
1525	1.25282	1.77007	1.91174	1.60795	1.44902	2.06499	1.26431	1.47931	1.77663	2.69764	2.15916	1.75674	2.09046
1526	1.27371	1.77812	1.8582	1.58053	1.41978	2.02384	1.28302	1.48326	1.69317	2.66199	2.13451	1.74394	2.08963
1527	1.267	1.81649	1.86103	1.50522	1.47089	2.06769	1.2852	1.49477	1.73851	2.70188	2.12161	1.71182	2.08663
1528	1.28063	1.80081	1.83791	1.49085	1.51059	2.03504	1.29111	1.52329	1.69335	2.65206	2.09698	1.75877	2.10078
1529	1.30609	1.85927	1.82066	1.48798	1.51223	2.06987	1.33534	1.53018	1.7024	2.63433	2.08962	1.74446	2.10825
1530	1.30557	1.85526	1.80868	1.42697	1.54405	2.05204	1.33146	1.53365	1.68376	2.61288	2.04875	1.71644	2.1188
1531	1.32715	1.88037	1.83221	1.44022	1.57305	2.09556	1.36143	1.54349	1.69037	2.6598	2.0486	1.78007	2.15262
1532	1.33631	1.99542	1.86961	1.48503	1.65057	2.15015	1.43843	1.55859	1.75613	2.71858	2.10154	1.78544	2.22976
1533	1.39677	1.97411	1.85962	1.399	1.65969	2.1714	1.40444	1.63306	1.72566	2.70539	2.12895	1.78938	2.20107
1534	1.37946	1.98764	1.80261	1.41451	1.69976	2.15553	1.39056	1.55443	1.65783	2.68948	2.00923	1.79443	2.18737
1535	1.4251	2.1251	1.87224	1.51604	1.79537	2.28696	1.47524	1.63225	1.78227	2.78909	2.06991	1.88181	2.32653
1536	1.4755	2.07435	1.83321	1.39015	1.79479	2.21094	1.5151	1.61751	1.76012	2.67368	2.07747	1.82846	2.3166
1537	1.46819	2.1725	1.8133	1.38517	1.83465	2.27607	1.55768	1.66976	1.74479	2.73177	2.08781	1.86676	2.31066
1538	1.39841	2.06944	1.74347	1.35586	1.79541	2.14815	1.6639	1.56398	1.7028	2.62156	1.93322	1.76637	2.24102
1539	1.49653	2.29378	1.83347	1.45432	1.97417	2.35735	1.63339	1.74825	1.81067	2.83493	2.10599	1.93805	2.41833
1540	1.48696	2.24222	1.78222	1.3994	1.95583	2.3043	1.57702	1.66605	1.7532	2.73335	2.05365	1.88679	2.33718
1541	1.49545	2.28177	1.7951	1.31333	1.98364	2.26451	1.60964	1.63066	1.65495	2.67607	2.01594	1.91226	2.32328
1542	1.5373	2.30085	1.79301	1.4019	2.10733	2.3408	1.68087	1.74264	1.70159	2.72445	2.02392	1.8869	2.42945
1543	1.48927	2.21499	1.67927	1.34996	1.99436	2.24639	1.63301	1.59115	1.6544	2.5568	1.92915	1.79617	2.30718
1544	1.62584	2.3809	1.76419	1.29152	2.16032	2.35274	1.67935	1.68662	1.72703	2.70194	2.02195	1.91951	2.41221
1545	1.66487	2.55874	1.80334	1.42947	2.33278	2.42061	1.81002	1.72821	1.79323	2.80736	2.07415	2.0072	2.56919
1546	1.55927	2.35887	1.66709	1.22487	2.19652	2.29994	1.68622	1.5859	1.6524	2.61987	1.88545	1.84335	2.33185
1547	1.62098	2.38575	1.72257	1.28039	2.36418	2.33747	1.7466	1.70571	1.68284	2.68827	1.98171	1.92734	2.4292
1548	1.53109	2.32121	1.60613	1.26044	2.19323	2.23055	1.62137	1.552	1.61145	2.55343	1.79557	1.80398	2.16659
1549	1.70776	2.52636	1.75113	1.28264	2.42563	2.41282	1.85186	1.72686	1.77028	2.73819	2.05735	1.98635	2.56488
1550	1.54901	2.37814	1.59529	1.18633	2.34323	2.2905	1.74822	1.60662	1.68883	2.58577	1.88706	1.86629	2.38312
1551	1.62296	2.4181	1.66296	1.2405	2.41441	2.30855	1.80065	1.66926	1.62953	2.55748	1.87962	1.92035	2.45042
1552	1.55568	2.36424	1.47306	1.06863	2.35651	2.18332	1.74945	1.59245	1.56468	2.38781	1.70388	1.76775	2.30904
1553	1.4169	2.1314	1.37752	1.06775	2.18088	2.03588	1.63647	1.43057	1.36016	2.1943	1.59544	1.60834	2.14624
1554	1.51487	2.30372	1.46272	1.09826	2.24681	2.05534	1.77378	1.50855	1.41806	2.29303	1.75465	1.74095	2.23582
1555	1.53486	2.32346	1.40279	1.0855	2.29567	2.08704	1.7531	1.50027	1.49823	2.3524	1.65657	1.68699	2.27479
1556	1.48421	2.26936	1.37056	1.06636	2.34822	2.0103	1.67248	1.40376	1.42491	2.15789	1.56156	1.57719	2.12724
1557	1.47045	2.0432	1.31777	0.903059	2.14865	1.98192	1.56452	1.3621	1.28478	2.10798	1.44439	1.4603	2.02934
1558	1.54583	2.27608	1.34391	1.01646	2.3711	2.03062	1.68472	1.44508	1.34261	2.17378	1.6517	1.57556	2.04583
1559	1.45814	2.20337	1.33391	0.914543	2.38467	2.08937	1.66074	1.37126	1.33712	1.85752	1.42736	1.49432	2.01988
1560	1.50997	2.15	1.33065	0.953257	2.31743	2.04665	1.62287	1.43851	1.36963	2.1086	1.58687	1.57663	2.06528

## Sheet: Fig. 4b III
Design wavelength and data of the relative Upconversion photolumescence (UCPL rel) of the upconversion emission around 984 nm for each measured point and a varied excitation wavelength.
The mean and standard deviation of all measured points at each excitation wavelength is displayed in
Figure 4b III for the upconversion emission around 984 nm, for the design wavelength range 1880nm to 1890nm.
Design wavelength [nm]	1881	1888	1889
Internal sample name	152a	153a	159d
Excitation wavelength [nm]	UCPL rel 984 nm	UCPL rel 984 nm	UCPL rel 984 nm
1500	0.712762	2.14588	1.02294
1501	0.760689	2.18785	1.1005
1502	0.721122	2.34408	1.17423
1503	0.726956	2.3467	1.09597
1504	0.830835	2.46916	1.17273
1505	0.877004	2.45239	1.16528
1506	0.821238	2.44568	1.15813
1507	0.813763	2.30208	1.15965
1508	0.852636	2.34061	1.16759
1509	0.840334	2.29732	1.14376
1510	0.88291	2.36113	1.19577
1511	0.846184	2.34066	1.1918
1512	0.945073	2.50041	1.27683
1513	0.910688	2.48047	1.25262
1514	0.953026	2.58277	1.34149
1515	0.964178	2.64504	1.35352
1516	0.997774	2.73328	1.42459
1517	1.052	2.73007	1.42991
1518	1.03571	2.70223	1.45501
1519	1.09619	2.74207	1.50106
1520	1.07393	2.67493	1.52032
1521	1.072	2.68074	1.53816
1522	1.1235	2.68175	1.56992
1523	1.10035	2.61247	1.54446
1524	1.15711	2.65798	1.58974
1525	1.15113	2.65701	1.62216
1526	1.14181	2.6473	1.62711
1527	1.17173	2.66302	1.66483
1528	1.18538	2.64448	1.67607
1529	1.22773	2.64455	1.70195
1530	1.23069	2.64673	1.71842
1531	1.22578	2.59969	1.77029
1532	1.29272	2.73298	1.84118
1533	1.29028	2.71102	1.83612
1534	1.3046	2.65797	1.90103
1535	1.41066	2.77186	2.03668
1536	1.36673	2.73479	1.99408
1537	1.24842	2.717	2.0571
1538	1.34381	2.60592	2.00858
1539	1.49175	2.79364	2.20717
1540	1.54495	2.71413	2.21156
1541	1.50092	2.66926	2.22462
1542	1.59228	2.7125	2.33712
1543	1.47353	2.5609	2.19807
1544	1.55911	2.63464	2.35938
1545	1.70839	2.80247	2.77057
1546	1.6249	2.5992	2.38569
1547	1.65583	2.66384	2.54514
1548	1.59193	2.59052	2.43664
1549	1.78967	2.78947	2.69072
1550	1.63474	2.59461	2.67061
1551	1.82471	2.63047	2.70483
1552	1.72697	2.43732	2.56038
1553	1.56438	2.26257	2.44655
1554	1.67691	2.36145	2.63564
1555	1.77471	2.34491	2.69867
1556	1.61966	2.2974	2.6521
1557	1.60037	2.03208	2.48614
1558	1.75493	2.16023	2.64951
1559	1.62009	2.1537	2.75312
1560	1.86404	2.21223	2.77601

## Sheet: Fig. 4b IV
Design wavelength and data of the relative Upconversion photolumescence (UCPL rel) of the upconversion emission around 984 nm for each measured point and a varied excitation wavelength.
The mean and standard deviation of all measured points at each excitation wavelength is displayed in
Figure 4b IV for the upconversion emission around 984 nm, for the design wavelength range 1910nm to 1930nm.
Design wavelength [nm]	1925	1914	1913	1917
Internal sample name	159a	159b	159c	159e
Excitation wavelength [nm]	UCPL rel 984 nm	UCPL rel 984 nm	UCPL rel 984 nm	UCPL rel 984 nm
1500	1.48768	0.500726	0.56765	0.627012
1501	1.4313	0.474811	0.495862	0.627018
1502	1.51698	0.469156	0.562293	0.639586
1503	1.61325	0.509586	0.548665	0.675951
1504	1.61609	0.517261	0.544298	0.679959
1505	1.66904	0.473486	0.544733	0.638035
1506	1.64329	0.528431	0.62091	0.681479
1507	1.69351	0.542481	0.612305	0.680106
1508	1.67924	0.56414	0.625803	0.692148
1509	1.68358	0.561921	0.648245	0.692521
1510	1.72547	0.560496	0.632909	0.728008
1511	1.73235	0.549666	0.669515	0.711023
1512	1.89158	0.574532	0.714998	0.711486
1513	1.88653	0.580785	0.700313	0.73099
1514	1.95165	0.587534	0.699351	0.762754
1515	1.99825	0.606977	0.707813	0.768641
1516	2.06129	0.626614	0.745909	0.786095
1517	2.10814	0.620308	0.784571	0.797024
1518	2.1049	0.625911	0.774037	0.788278
1519	2.15448	0.643868	0.800848	0.841752
1520	2.15688	0.62928	0.806301	0.825274
1521	2.15207	0.640723	0.813374	0.843216
1522	2.17746	0.65337	0.861254	0.865089
1523	2.19671	0.682209	0.846891	0.869776
1524	2.21024	0.676157	0.878153	0.860438
1525	2.27012	0.667384	0.847811	0.853446
1526	2.27115	0.679591	0.877038	0.882175
1527	2.2186	0.657069	0.87102	0.867614
1528	2.31054	0.701345	0.902345	0.889
1529	2.28215	0.685073	0.89836	0.904972
1530	2.24438	0.665202	0.887865	0.825749
1531	2.39412	0.701575	0.917899	0.931726
1532	2.42704	0.720804	0.96984	0.949324
1533	2.54341	0.711219	0.968602	0.946691
1534	2.61018	0.749243	1.01381	1.03824
1535	2.51939	0.71093	0.983507	1.04491
1536	2.59017	0.748098	1.00154	1.01101
1537	2.67381	0.763202	1.07184	1.06313
1538	2.63237	0.804313	1.05257	1.05976
1539	2.83694	0.846711	1.16759	1.15836
1540	2.74037	0.809279	1.1411	1.10242
1541	2.67182	0.849391	1.17045	1.15761
1542	2.91664	0.926527	1.24759	1.27099
1543	2.73365	0.867143	1.20046	1.19963
1544	3.00788	0.938899	1.33579	1.31622
1545	2.9932	0.952984	1.38466	1.33867
1546	3.01727	1.0007	1.38272	1.34479
1547	3.02275	1.0206	1.34706	1.34365
1548	2.84077	0.906289	1.36146	1.30778
1549	3.0952	1.10844	1.49391	1.54675
1550	3.14609	1.19069	1.60119	1.54399
1551	2.98901	1.09087	1.54906	1.5308
1552	3.02623	1.14946	1.49311	1.54405
1553	3.00337	1.12439	1.53683	1.53847
1554	2.83582	1.04263	1.47433	1.54113
1555	2.90827	1.11847	1.55284	1.54236
1556	2.82513	1.11039	1.53139	1.52043
1557	2.7748	1.07775	1.49041	1.47583
1558	2.63255	1.18871	1.52778	1.62611
1559	2.66573	1.15675	1.48256	1.60489
1560	2.72842	1.30057	1.65125	1.73829

## Sheet: Fig. 4b V
Design wavelength and data of the relative Upconversion photolumescence (UCPL rel) of the upconversion emission around 984 nm for each measured point and a varied excitation wavelength.
The mean and standard deviation of all measured points at each excitation wavelength is displayed in
Figure 4b V for the upconversion emission around 984 nm, for the design wavelength range 1985nm to 2005nm.
Design wavelength [nm]	1989	1989	2001	2004	1986
Internal sample name	157a	157b	157c	157d	157e
Excitation wavelength [nm]	UCPL rel 984 nm	UCPL rel 984 nm	UCPL rel 984 nm	UCPL rel 984 nm	UCPL rel 984 nm
1500	0.710842	0.720198	0.750443	0.832629	0.778415
1501	0.712081	0.713864	0.704433	0.785944	0.760263
1502	0.747597	0.71403	0.753435	0.799624	0.668748
1503	0.718738	0.786337	0.760926	0.848318	0.73396
1504	0.719468	0.708711	0.689662	0.785615	0.730993
1505	0.736372	0.7012	0.701771	0.796856	0.776447
1506	0.782083	0.693177	0.76744	0.818685	0.789693
1507	0.72603	0.745201	0.697903	0.785154	0.761159
1508	0.715186	0.730452	0.709195	0.783932	0.771271
1509	0.728147	0.750292	0.744172	0.791936	0.763937
1510	0.702317	0.754453	0.724914	0.791364	0.767979
1511	0.708052	0.733901	0.73579	0.786083	0.727542
1512	0.716213	0.774991	0.747451	0.783799	0.771308
1513	0.708441	0.776468	0.752277	0.793613	0.728274
1514	0.722027	0.777941	0.736381	0.779979	0.758743
1515	0.71052	0.798522	0.734427	0.783973	0.791052
1516	0.717273	0.841208	0.735464	0.767427	0.760774
1517	0.722065	0.837285	0.760725	0.821141	0.799321
1518	0.7063	0.80381	0.704028	0.772736	0.770764
1519	0.710119	0.83499	0.726235	0.802609	0.791397
1520	0.701926	0.826428	0.717708	0.767273	0.755267
1521	0.701571	0.844491	0.721576	0.745244	0.756488
1522	0.731785	0.871443	0.74552	0.785557	0.783656
1523	0.724583	0.858761	0.735316	0.757197	0.769664
1524	0.714013	0.856061	0.725515	0.769027	0.772614
1525	0.682045	0.842973	0.708583	0.725136	0.742684
1526	0.679226	0.82857	0.724433	0.740607	0.733968
1527	0.656392	0.83103	0.678534	0.707556	0.706474
1528	0.646294	0.844501	0.669359	0.690307	0.701231
1529	0.670859	0.828907	0.639681	0.696531	0.689122
1530	0.601706	0.855809	0.636405	0.64577	0.682703
1531	0.656208	0.865709	0.67953	0.664464	0.706426
1532	0.658821	0.89844	0.665497	0.673714	0.707536
1533	0.659973	0.848413	0.670336	0.663885	0.681961
1534	0.630626	0.937512	0.674312	0.718735	0.710022
1535	0.595299	0.906064	0.646747	0.590332	0.683217
1536	0.640733	0.870447	0.643528	0.651076	0.663696
1537	0.645491	0.935662	0.628783	0.661992	0.695765
1538	0.637503	0.920454	0.583731	0.655848	0.676539
1539	0.654117	0.96872	0.640906	0.717372	0.749952
1540	0.638509	0.957225	0.608171	0.629466	0.662546
1541	0.64215	0.948826	0.59562	0.625838	0.693595
1542	0.665352	1.03349	0.603697	0.708214	0.730111
1543	0.644714	1.02083	0.652737	0.637907	0.650187
1544	0.663839	1.05759	0.6232	0.712185	0.709949
1545	0.599078	1.09556	0.649452	0.68189	0.765069
1546	0.647847	1.09409	0.605589	0.62938	0.643748
1547	0.679798	1.14371	0.645688	0.703314	0.685507
1548	0.639599	1.05987	0.57702	0.663659	0.680842
1549	0.695027	1.17392	0.632775	0.643681	0.731297
1550	0.653473	1.27832	0.663843	0.684655	0.725768
1551	0.660964	1.11883	0.577714	0.611709	0.719499
1552	0.717077	1.23062	0.549158	0.599131	0.722304
1553	0.616003	1.18179	0.541364	0.65594	0.635434
1554	0.627693	1.15578	0.582639	0.605181	0.678801
1555	0.668317	1.19089	0.624374	0.595419	0.706045
1556	0.600904	1.11445	0.5695	0.67737	0.648111
1557	0.608819	1.13682	0.563981	0.574348	0.624693
1558	0.672543	1.19258	0.52476	0.526315	0.604961
1559	0.567009	1.14058	0.569192	0.583907	0.661897
1560	0.579426	1.33392	0.540583	0.587375	0.628466

## Sheet: Supplementary Fig. 12 I
Design wavelength and data of the relative Upconversion photolumescence (UCPL rel) of the upconversion emission around 814 nm for each measured point and a varied excitation wavelength.
The mean and standard deviation of all measured points at each excitation wavelength is displayed in
Supplementary Figure 12-I for the upconversion emission around 814 nm, for the design wavelength range 1784nm to 1805nm.
Design wavelength [nm]	1804	1784	1788	1793	1790	1790	1790	1790	1792	1789	1792	1795	1791	1800	1784
Internal sample name	146a	146b	146c	146d	146e	147a	147b	147c	147d	147e	148a	148b	148c	148d	148e
Excitation wavelength [nm]	UCPL rel 814 nm	UCPL rel 814 nm	UCPL rel 814 nm	UCPL rel 814 nm	UCPL rel 814 nm	UCPL rel 814 nm	UCPL rel 814 nm	UCPL rel 814 nm	UCPL rel 814 nm	UCPL rel 814 nm	UCPL rel 814 nm	UCPL rel 814 nm	UCPL rel 814 nm	UCPL rel 814 nm	UCPL rel 814 nm
1500	4.78745	4.28686	3.92458	4.02175	4.49102	3.99583	4.06073	3.78501	4.01902	4.55266	3.55039	4.29982	3.94464	4.63496	4.69874
1501	4.93597	4.23162	3.75097	3.99385	4.4652	3.89013	3.97529	3.77194	3.88833	4.43785	3.56491	4.11086	3.84967	4.53353	4.75596
1502	5.82075	5.07385	4.7118	4.77181	5.42861	4.83819	4.85038	4.66165	4.90442	5.55949	4.4411	5.27332	4.79676	5.75703	5.69034
1503	4.70536	3.91959	3.614	3.80426	4.34816	3.68924	3.86477	3.61906	3.87168	4.2979	3.47899	4.17305	3.76266	4.44722	4.71455
1504	5.32306	4.71985	4.06371	4.56022	5.16207	4.4919	4.77835	4.16241	4.58359	5.03599	4.26039	4.71891	4.45763	5.42073	5.36426
1505	4.4431	3.91239	3.47094	3.57811	4.2507	3.59891	3.94067	3.45033	3.69671	4.01971	3.20502	3.8896	3.62959	4.4205	4.1347
1506	5.1487	4.3544	3.98912	4.22578	4.84735	4.08592	4.4494	3.99384	4.37328	4.70335	3.84521	4.85678	4.16569	4.88017	4.83111
1507	4.48134	3.961	3.65085	3.85272	4.40791	3.7609	4.03668	3.61155	3.9003	4.20826	3.45732	4.14558	3.61522	4.55958	4.38807
1508	4.24597	3.74155	3.38954	3.54903	4.1131	3.53803	3.81899	3.38134	3.6507	3.88347	3.24659	3.89451	3.44637	4.29161	4.1446
1509	4.3266	3.82701	3.35556	3.58726	4.11312	3.50349	3.87428	3.37651	3.83289	3.89724	3.25637	3.93606	3.42992	4.31053	4.17657
1510	4.51678	3.72597	3.34214	3.49176	4.03748	3.46877	3.86291	3.45739	3.81568	3.90897	3.21202	3.91242	3.6195	4.37372	4.15399
1511	3.91563	3.23652	3.01691	3.13734	3.65476	3.13263	3.45765	2.97941	3.50117	3.47359	2.74935	3.55076	3.03731	3.87815	3.6931
1512	4.21693	3.54004	3.15008	3.29123	3.79202	3.37478	3.67607	3.09252	3.72149	3.56217	2.95796	3.85119	3.38134	4.15942	3.95649
1513	5.48104	4.30666	3.83126	4.04377	4.74817	3.98407	4.52778	3.92599	4.57816	4.36968	3.68665	4.66465	4.0556	4.88033	4.83059
1514	4.70985	3.97198	3.48844	3.63798	4.4261	3.78116	4.15201	3.57166	4.18505	4.22466	3.37006	4.30595	3.69034	4.69982	4.292
1515	4.72897	3.90421	3.51269	3.66946	4.41206	3.7115	4.25954	3.58497	4.22646	4.15954	3.4796	4.32576	3.71791	4.64109	4.37348
1516	4.81033	4.06258	3.66426	3.88852	4.61276	3.86127	4.3029	3.62033	4.3892	4.10511	3.42577	4.50388	3.76007	4.84347	4.53002
1517	4.95315	3.95829	3.7018	3.82511	4.57136	3.84598	4.3629	3.71786	4.43901	4.28303	3.53894	4.56909	3.84093	4.75913	4.61823
1518	4.5808	3.75628	3.4206	3.60203	4.21265	3.53806	4.06031	3.45007	4.26013	3.91677	3.24349	4.20393	3.60144	4.49389	4.24284
1519	4.64135	3.7038	3.40276	3.59164	4.20408	3.59858	4.01347	3.35941	4.11155	3.91139	3.29483	4.31378	3.52101	4.52831	4.18266
1520	4.50491	3.48228	3.24412	3.52645	4.0946	3.49338	3.99987	3.29825	4.27945	3.79147	3.20558	4.19786	3.52208	4.37467	4.08779
1521	4.17534	3.45595	3.12688	3.27108	3.96322	3.29241	3.75096	3.12508	3.93724	3.60783	2.95971	3.92688	3.26277	4.22197	3.93852
1522	3.88593	3.07703	2.81847	2.97769	3.58163	2.98467	3.45091	2.85111	3.62714	3.32035	2.71174	3.64612	3.01032	3.89805	3.483
1523	4.02192	3.34161	3.01603	3.18785	3.85395	3.06126	3.58735	3.0096	3.78731	3.38299	2.81847	3.85966	3.07673	4.00998	3.62286
1524	4.20745	3.3201	3.06202	3.3044	3.85889	3.23499	3.65726	3.10515	3.88759	3.60226	2.87701	4.00646	3.16716	4.06626	3.7448
1525	3.92926	3.29365	2.9187	3.1222	3.6431	3.16348	3.66723	2.86654	3.81444	3.41641	2.81765	3.73177	2.97752	3.94223	3.5626
1526	3.83372	3.03299	2.72511	2.88579	3.581	2.94662	3.45079	2.7754	3.69798	3.19283	2.68311	3.62757	2.93311	3.83483	3.46519
1527	3.83982	3.00586	2.68566	2.99796	3.63733	2.92613	3.40007	2.81062	3.74362	3.20275	2.63295	3.68548	2.99215	3.8042	3.39531
1528	3.59325	2.8722	2.66522	2.82705	3.40124	2.75523	3.35452	2.65544	3.48985	2.94931	2.4478	3.55203	2.81564	3.60857	3.27339
1529	3.6984	2.98491	2.69444	2.80026	3.47884	2.8914	3.41558	2.8062	3.61547	3.08653	2.63665	3.70815	2.89203	3.8213	3.46818
1530	3.86014	2.94337	2.80197	3.00218	3.51612	2.91477	3.41735	2.80093	3.69965	3.19752	2.56834	3.67558	2.8888	3.70579	3.38864
1531	3.31791	2.66372	2.38972	2.6169	3.08333	2.53089	2.97562	2.30874	3.24712	2.69525	2.35897	3.17842	2.52156	3.27439	2.98634
1532	3.59991	2.74801	2.3395	2.55998	3.00055	2.69446	2.94586	2.33671	3.27997	2.78889	2.3734	3.26738	2.44284	3.45533	3.0451
1533	3.18603	2.50029	2.20421	2.32428	2.78383	2.42265	2.84671	2.13162	3.17137	2.59237	2.15686	2.99146	2.37985	2.58092	2.67112
1534	3.55807	2.8731	2.43422	2.74392	3.12392	2.58997	2.96823	2.30492	3.40322	2.67697	2.41349	3.52671	2.63221	3.51232	3.10146
1535	3.05694	2.2443	2.08842	2.23637	2.66818	2.23684	2.70687	1.97907	3.17581	2.30175	2.10224	2.86925	2.34381	2.78926	2.63354
1536	3.13983	2.30257	2.0037	2.18104	2.67658	2.25779	2.66168	1.91444	2.84443	2.29286	2.00308	2.95731	2.31529	2.8404	2.55614
1537	3.86644	2.84777	2.57689	2.94084	3.29049	2.62798	3.18486	2.51031	3.52634	3.04581	2.38279	3.70708	2.88945	3.7837	3.27826
1538	3.41415	2.55929	2.24944	2.45307	2.95843	2.38469	2.66712	2.19967	3.23466	2.63169	2.27989	3.19453	2.55994	3.12733	2.97277
1539	2.94309	2.54309	2.02219	2.31707	2.77194	2.26994	2.61525	2.30735	3.10544	2.20719	1.99127	2.99126	2.35284	3.15384	2.64696
1540	3.60499	2.53325	2.23342	2.46631	3.20371	2.1051	2.82242	2.32263	3.41779	2.69798	2.55131	3.22206	2.5559	3.50306	2.98903
1541	3.16069	2.22928	1.99961	2.38611	3.02147	2.23987	2.56949	2.35711	3.25019	2.36849	2.26267	3.19336	2.23419	3.07181	2.81013
1542	3.31037	2.229	2.12851	2.41392	2.77312	2.25125	2.85175	2.12136	3.35041	2.25812	2.18713	3.16991	2.47813	3.36961	2.92906
1543	3.03776	2.02606	1.92058	2.23212	2.65978	2.21312	2.60055	1.94365	3.11793	2.29892	1.92675	2.9784	2.13204	3.00475	2.75087
1544	3.30476	2.12733	1.99435	2.15159	2.88941	2.42024	2.70908	2.00493	3.07749	2.38256	2.09258	2.9302	2.31045	3.12738	2.26611
1545	3.41076	2.10873	2.00062	2.36239	3.01258	2.51735	2.53642	2.05206	3.24525	2.49203	2.21602	3.67042	2.34016	3.32207	2.53167
1546	4.56423	2.70175	2.72247	3.32842	3.81	3.5381	3.87515	2.34962	4.68968	3.27067	2.7095	4.61677	3.39676	4.41285	3.68685
1547	3.04865	1.78061	1.40586	2.11311	2.65979	2.11154	2.37157	1.77308	2.9503	2.13143	1.84151	2.76778	2.14744	2.94951	2.22388
1548	3.03185	1.91461	1.99198	2.39245	2.6927	2.52963	2.7642	2.04322	3.65131	2.29644	1.96617	3.34657	2.38072	3.26659	2.79773
1549	3.59628	2.1177	2.36808	2.09408	2.82205	2.12953	3.49663	1.93671	3.58539	2.22836	1.98169	3.47309	2.3871	3.50412	2.63164
1550	2.621	1.58129	1.57351	1.87175	2.09229	2.16922	2.02974	1.47149	2.92244	1.79304	1.3646	2.65145	1.80904	2.63111	1.9198
1551	2.60919	1.52385	1.43469	1.54292	2.10857	1.74702	2.13163	1.56906	2.52487	1.73538	1.50136	2.671	1.61022	2.44423	1.82006
1552	3.23414	1.91643	1.64486	1.84469	2.36548	2.28215	2.64439	1.73872	3.18016	2.21869	1.82862	3.06857	2.34976	3.40865	2.02512
1553	2.29726	1.39444	1.10454	1.27841	1.60807	1.54087	1.89393	1.27188	2.60664	1.59622	1.24507	2.28833	1.21585	2.39129	1.57743
1554	2.40201	1.49683	1.31379	1.38295	2.01249	1.69636	2.08349	1.6299	2.79045	1.49788	1.5585	2.31811	1.54215	2.65122	2.25817
1555	1.95268	1.1073	1.09551	1.31529	1.53707	1.443	1.92747	1.02922	1.96467	1.32699	1.22871	2.36436	1.34446	1.91866	1.45203
1556	7.42762	3.64205	4.58102	4.05665	6.08141	5.35893	5.21046	4.29775	8.33838	5.40314	4.05778	8.45975	4.04069	7.91453	5.6167
1557	1.95141	1.42474	0.881246	1.27241	1.33893	1.23149	1.73992	1.16479	1.91037	1.35273	0.688563	1.85285	1.21242	2.12009	1.1995
1558	3.5152	2.29571	1.43292	1.67869	2.47236	2.19077	2.20505	1.76481	3.2098	1.98017	1.86906	2.75767	2.18626	3.65743	2.44597
1559	1.90432	1.3218	1.19743	1.40978	1.31032	1.46721	1.86429	0.742252	1.93495	1.63691	1.30787	2.3732	1.26036	2.0961	1.36196
1560	1.57918	0.729379	0.792256	0.693545	1.24832	1.14867	1.17847	0.665555	1.82348	0.260744	1.18728	1.59356	1.00712	1.56875	1.04869

## Sheet: Supplementary Fig. 12 II
Design wavelength and data of the relative Upconversion photolumescence (UCPL rel) of the upconversion emission around 814 nm for each measured point and a varied excitation wavelength.
The mean and standard deviation of all measured points at each excitation wavelength is displayed in
Supplementary Figure 12-II for the upconversion emission around 814 nm, for the design wavelength range 1835nm to 1865nm.
Design wavelength [nm]	1849	1857	1842	1863	1849	1851	1864	1855	1854	1844	1839	1839	1848
Internal sample name	151a	151b	151c	151d	151e	152b	152c	152d	152e	153b	153c	153d	153e
Excitation wavelength [nm]	UCPL rel 814 nm	UCPL rel 814 nm	UCPL rel 814 nm	UCPL rel 814 nm	UCPL rel 814 nm	UCPL rel 814 nm	UCPL rel 814 nm	UCPL rel 814 nm	UCPL rel 814 nm	UCPL rel 814 nm	UCPL rel 814 nm	UCPL rel 814 nm	UCPL rel 814 nm
1500	1.91753	2.69517	4.66961	4.60493	1.83806	3.47189	2.08339	2.77712	3.76797	3.68486	3.84854	2.40417	3.15017
1501	2.00286	2.57139	4.56305	4.38315	1.80732	3.21902	2.16617	2.50801	3.72825	3.61173	3.6798	2.42645	3.12928
1502	1.92087	2.78578	4.64275	4.39838	1.79438	3.36641	2.09667	2.84155	3.85354	3.69952	3.86081	2.53414	3.14601
1503	1.92327	2.69738	4.4579	4.14927	1.74229	3.22636	2.02907	2.60693	3.75804	3.59211	3.61526	2.54218	3.07252
1504	2.21965	2.9992	4.66668	4.47584	2.02462	3.40022	2.22974	2.82779	3.86165	3.77504	3.81866	2.7084	3.2662
1505	2.44901	3.32365	5.29902	4.86198	2.10667	3.97002	2.48851	3.18614	4.65191	4.35426	4.16139	2.94881	3.66087
1506	2.30199	3.16822	4.84572	4.60972	2.13495	3.70333	2.51852	3.09341	4.24967	4.18759	4.1085	2.80463	3.63701
1507	2.18019	3.06084	4.63124	4.29642	2.09736	3.62691	2.36267	2.98791	3.93587	3.95313	3.93327	2.76935	3.51598
1508	2.37735	3.32371	4.9226	4.36499	2.30677	3.86592	2.41938	3.20823	4.22587	4.23897	4.09172	2.96565	3.79345
1509	2.29475	3.19446	4.59752	4.3568	2.29371	3.73881	2.40574	3.03645	4.06752	4.09449	3.9363	2.87435	3.73494
1510	2.54865	3.56763	5.06907	4.44163	2.42416	4.04874	2.56741	3.22836	4.43452	4.32788	4.24296	3.04248	3.99255
1511	2.49162	3.5225	4.86426	4.30822	2.39389	4.02225	2.50107	3.16091	4.27035	4.23602	4.10192	2.97838	3.96786
1512	2.49445	3.58542	4.92617	4.35808	2.46328	4.16607	2.57314	3.27514	4.3535	4.31555	4.10828	3.08374	4.12347
1513	2.51364	3.54125	4.837	4.22027	2.44233	4.11943	2.55614	3.29003	4.40265	4.27931	4.07276	3.01157	3.97939
1514	2.90201	3.97283	5.14087	4.55803	2.81106	4.55159	2.75676	3.50655	4.73602	4.71811	4.33939	3.27997	4.44135
1515	2.98405	4.15745	5.44539	4.64337	2.93015	4.71819	2.92192	3.73511	4.98387	4.83445	4.46954	3.48955	4.54782
1516	3.1274	4.50944	5.44966	4.84918	3.0378	4.81753	3.13265	3.83292	4.91945	4.95824	4.54419	3.67349	4.79717
1517	3.08525	4.40501	5.45662	4.60865	3.15362	4.9008	3.00581	3.79999	5.03848	4.90534	4.49032	3.56099	4.80191
1518	3.13415	4.40117	5.34335	4.51669	3.24551	4.89688	3.00914	3.79329	4.9136	4.85419	4.51989	3.64246	4.78965
1519	3.40469	4.74526	5.54066	4.62463	3.33348	5.30098	3.29744	4.04381	5.12599	5.16867	4.62381	3.95232	5.13276
1520	3.31682	4.63842	5.27101	4.29436	3.26123	5.00096	3.13747	3.88172	5.0198	5.00729	4.46475	3.68079	4.96139
1521	3.29625	4.76336	5.23667	4.42337	3.37557	5.12711	3.23424	3.96611	4.92803	4.93532	4.50986	3.8185	5.00392
1522	3.30209	4.65147	5.13492	4.16654	3.3176	4.86581	3.21424	3.86839	4.83025	4.83426	4.27882	3.67204	4.87428
1523	3.33821	4.71901	5.10988	4.09936	3.42181	5.05735	3.26966	3.96891	4.82659	4.84549	4.29949	3.73619	5.03295
1524	3.50735	5.0392	5.27268	4.16342	3.61428	5.2659	3.40991	4.02158	4.96036	5.00884	4.44106	3.86102	5.24163
1525	3.56005	5.07078	5.2512	4.13166	3.73989	5.369	3.50863	3.96712	5.12974	5.06851	4.3132	3.93604	5.32574
1526	3.42851	4.73209	4.76265	3.7846	3.4126	4.91183	3.26079	3.85384	4.58285	4.67187	3.9413	3.66482	4.9881
1527	3.5544	5.12366	5.06136	3.7745	3.72048	5.32717	3.54065	3.97123	5.03159	4.87891	4.13192	3.75695	5.19684
1528	3.48171	4.83731	4.71995	3.65736	3.75651	5.0628	3.43666	3.94251	4.61987	4.63047	3.98027	3.78855	5.02785
1529	3.31511	4.82517	4.48441	3.42729	3.59211	4.86026	3.32621	3.72192	4.5026	4.32867	3.76527	3.57036	4.86007
1530	3.73621	5.35943	4.88453	3.65496	3.95187	5.31457	3.6397	4.0825	4.84085	4.80012	4.09236	3.81734	5.29564
1531	3.82118	5.45387	4.95322	3.73839	4.16113	5.49649	3.71632	4.1975	4.9713	4.92861	4.04683	3.99232	5.53653
1532	3.85891	5.6574	5.05161	3.67069	4.23485	5.4761	3.91664	4.12988	4.93611	4.82488	4.12576	3.95006	5.47673
1533	4.05926	5.76745	5.12299	3.54327	4.39802	5.53757	3.81999	4.45351	5.12419	4.89076	4.22572	4.00476	5.59235
1534	3.80255	5.62967	4.72145	3.49433	4.23037	5.42881	3.84185	4.00776	4.80431	4.67376	3.83417	3.82709	5.34803
1535	4.08944	6.06115	4.98452	3.79456	4.58611	5.62482	4.20711	4.37965	5.15144	4.93221	4.0637	4.21106	5.56801
1536	3.98219	5.75177	4.63312	3.33712	4.39753	5.32803	4.13312	4.13702	4.76931	4.49107	3.92426	3.78312	5.46656
1537	3.77825	5.68627	4.44501	3.18106	4.26588	5.29689	3.933	4.09976	4.62868	4.47759	3.68239	3.67196	5.20279
1538	3.44805	4.86999	4.31626	2.74295	3.75595	4.48187	3.35611	3.40966	4.08586	3.8096	3.01418	3.09728	4.55048
1539	4.73624	7.23948	5.52631	3.87808	5.68041	6.49021	4.86881	4.97737	5.65376	5.57479	4.52407	4.63781	6.6908
1540	3.77443	5.76787	4.23764	2.90855	4.50995	5.18213	3.84133	3.87671	4.40779	4.29138	3.35109	3.55867	5.06561
1541	4.44239	6.58863	4.87665	3.40831	5.17356	5.87599	4.50423	4.44009	5.04125	4.79342	3.92034	4.18212	5.86427
1542	4.48265	6.54774	4.84262	3.47437	5.36763	5.94716	4.75193	4.43202	4.99284	4.91806	3.98599	4.16263	6.16778
1543	4.42471	6.57127	4.63845	3.55482	5.26102	5.81794	4.60278	4.31325	4.85575	4.67731	3.83928	4.07486	5.79285
1544	3.97107	5.86436	4.12067	2.72044	4.76187	5.02883	4.0714	3.8926	4.29116	4.20303	3.38975	3.50552	5.224
1545	4.9897	7.68485	5.20843	3.73175	6.44743	6.54908	5.51334	4.96936	5.81587	5.34209	4.25727	4.82854	6.9736
1546	3.64641	5.60887	3.78456	2.53171	4.91797	4.98369	4.01929	3.70946	4.10714	3.96922	3.00556	3.57528	4.99741
1547	5.27418	7.67842	5.2059	3.56506	7.05655	6.62986	5.41415	5.15376	5.70117	5.43684	4.41222	4.78256	6.78218
1548	4.01301	5.84116	3.84045	2.76858	4.92964	5.00469	4.08254	3.67798	4.15957	3.942	3.02467	3.33811	4.63825
1549	4.83573	6.97996	4.2879	3.19222	5.9051	5.69497	4.90055	4.26972	5.03849	4.61584	3.65631	4.11873	6.11739
1550	3.68722	5.73482	3.50821	2.39018	4.9507	4.60843	4.00286	3.44799	4.01147	3.81485	2.94616	3.34914	4.94684
1551	4.22132	6.23185	3.93863	2.74232	5.35544	5.17021	4.69489	3.86942	4.31928	3.99037	3.09366	3.66943	5.42913
1552	3.46784	5.22021	3.08044	2.00297	4.79189	4.22142	3.75732	3.28289	3.45971	3.2257	2.39411	3.07824	4.32249
1553	3.75216	5.72479	3.42925	2.24776	5.27605	4.60095	4.36505	3.47751	3.53956	3.48637	2.74837	3.19682	4.65527
1554	3.89144	5.94155	3.44208	2.4241	5.31516	4.7207	4.37803	3.64655	3.94167	3.61307	3.14989	3.64694	5.06937
1555	3.29574	4.95976	2.53372	1.88123	4.29595	3.64212	3.4956	2.88644	3.21785	2.89359	2.19874	2.72225	4.00305
1556	3.78597	5.86819	3.24953	2.22134	5.29755	4.36562	4.37861	3.59269	3.65729	3.54652	2.57951	3.18645	4.65418
1557	3.66642	5.56111	3.12186	1.93175	4.91881	4.38828	3.84141	3.18973	3.47791	3.28171	2.34595	2.88989	4.44055
1558	3.29223	4.94019	2.90549	1.67434	4.51597	3.76642	3.58688	2.83835	3.13102	3.16687	2.36636	2.59833	3.81852
1559	4.35736	5.90393	3.23723	1.76808	6.02546	4.60787	4.53926	3.48385	3.92207	2.57536	2.454	3.21358	4.65255
1560	3.97875	5.81122	3.14698	1.96498	5.40363	4.36594	4.40921	3.47823	3.883	3.31829	2.80411	3.14838	4.73897

## Sheet: Supplementary Fig.12 III
Design wavelength and data of the relative Upconversion photolumescence (UCPL rel) of the upconversion emission around 814 nm for each measured point and a varied excitation wavelength.
The mean and standard deviation of all measured points at each excitation wavelength is displayed in
Supplementary Figure 12-III for the upconversion emission around 814 nm, for the design wavelength range 1880nm to 1890nm.
Design wavelength [nm]	1881	1888	1889
Internal sample name	152a	153a	159d
Excitation wavelength [nm]	UCPL rel 814 nm	UCPL rel 814 nm	UCPL rel 814 nm
1500	1.70562	3.30785	1.75859
1501	1.86818	3.13359	1.77672
1502	1.94256	3.48457	1.87944
1503	1.67401	3.33786	1.78283
1504	1.96056	3.49741	1.79866
1505	2.27664	3.93681	2.19186
1506	1.96171	3.69029	2.02913
1507	1.95043	3.53769	2.00584
1508	2.17168	3.8038	2.11902
1509	2.08631	3.70394	2.05752
1510	2.31428	3.99701	2.21804
1511	2.1566	3.76913	2.11676
1512	2.24221	3.88573	2.3475
1513	2.25573	3.83897	2.22137
1514	2.48192	4.14253	2.4756
1515	2.55425	4.34633	2.50216
1516	2.59866	4.39598	2.55475
1517	2.70379	4.33521	2.6267
1518	2.74258	4.31127	2.70204
1519	2.95181	4.67939	2.91755
1520	2.82335	4.46676	2.90569
1521	2.9055	4.47336	2.93485
1522	2.91468	4.37543	2.97671
1523	2.87783	4.29957	2.91308
1524	3.05558	4.49698	3.09153
1525	3.06106	4.48322	3.14246
1526	2.94773	4.14597	2.89156
1527	3.09814	4.41435	3.26715
1528	3.06252	4.15725	3.01572
1529	2.99803	3.96928	2.99827
1530	3.28388	4.41625	3.30508
1531	3.37854	4.31558	3.45102
1532	3.49878	4.42697	3.48412
1533	3.54112	4.50179	3.57008
1534	3.42522	4.15483	3.64578
1535	3.7982	4.49802	3.83516
1536	3.66959	4.08661	3.59195
1537	2.92609	4.01927	3.53204
1538	3.12905	3.43652	3.17032
1539	4.45915	4.96773	4.73346
1540	3.79158	3.73403	3.75254
1541	4.12397	4.33542	4.33698
1542	4.11836	4.39137	4.55065
1543	3.99227	4.21279	4.27282
1544	3.75063	3.66707	3.96055
1545	4.99486	4.71722	5.3674
1546	3.65107	3.6332	3.82547
1547	5.0359	4.76664	5.51477
1548	3.9213	3.65566	4.12561
1549	4.64518	4.25257	5.00587
1550	3.63188	3.31565	4.24452
1551	4.38181	3.76441	4.60269
1552	3.6645	3.15217	3.90207
1553	3.90163	3.37255	4.46858
1554	4.20161	3.59935	4.59021
1555	3.4702	2.64773	3.67184
1556	4.14755	3.44205	4.44312
1557	4.06454	2.92518	4.31169
1558	3.63503	2.78797	3.90616
1559	4.53146	3.34433	4.88708
1560	4.59307	3.41375	4.92225

## Sheet: Supplementary Fig. 12 IV
Design wavelength and data of the relative Upconversion photolumescence (UCPL rel) of the upconversion emission around 814 nm for each measured point and a varied excitation wavelength.
The mean and standard deviation of all measured points at each excitation wavelength is displayed in
Supplementary Figure 12-IV for the upconversion emission around 814 nm, for the design wavelength range 1910nm to 1930nm.
Design wavelength [nm]	1925	1914	1913	1917
Internal sample name	159a	159b	159c	159e
Excitation wavelength [nm]	UCPL rel 814 nm	UCPL rel 814 nm	UCPL rel 814 nm	UCPL rel 814 nm
1500	2.67054	1.03233	1.30302	1.20647
1501	2.5565	1.04273	1.06347	1.2032
1502	2.50898	0.973641	1.10459	1.29212
1503	2.7237	1.04626	1.11174	1.20893
1504	2.73593	1.11742	1.12647	1.1468
1505	2.80384	0.89461	1.11882	1.18401
1506	3.17493	1.23909	1.34132	1.41065
1507	3.09425	1.20448	1.31125	1.32589
1508	2.99042	1.12483	1.22543	1.307
1509	3.04142	1.1341	1.2972	1.28828
1510	3.09435	1.21444	1.3401	1.35664
1511	3.01967	1.04425	1.27606	1.29154
1512	3.54012	1.20583	1.49481	1.49572
1513	3.59723	1.25727	1.41735	1.42634
1514	3.51866	1.21342	1.44172	1.4392
1515	3.63925	1.27192	1.43807	1.42319
1516	4.03079	1.41901	1.68752	1.60289
1517	3.76696	1.23774	1.61886	1.56164
1518	4.03094	1.33645	1.61711	1.65694
1519	4.07076	1.3881	1.6579	1.73913
1520	4.26752	1.39461	1.71314	1.73509
1521	3.97534	1.32793	1.68068	1.64833
1522	3.95829	1.30046	1.67046	1.67886
1523	4.24307	1.47195	1.79743	1.76767
1524	4.30155	1.45569	1.85996	1.79048
1525	4.28999	1.42192	1.80922	1.69291
1526	4.17337	1.52095	1.80619	1.74128
1527	4.11379	1.36259	1.81472	1.73794
1528	4.42257	1.46347	1.78069	1.73757
1529	4.38952	1.46454	1.90077	1.81236
1530	4.17786	1.35652	1.79433	1.57075
1531	4.77047	1.59871	2.02054	1.94628
1532	4.30466	1.41696	1.9498	1.83935
1533	4.2607	1.3622	1.89969	1.69241
1534	5.20106	1.67993	2.31582	2.27377
1535	4.79665	1.62564	2.13266	2.06668
1536	4.34607	1.45602	1.89106	1.75537
1537	5.07949	1.76222	2.454	2.18837
1538	4.69428	1.5884	2.02735	2.00364
1539	6.03512	2.06012	2.83248	2.56277
1540	4.74728	1.70031	2.23952	1.96881
1541	3.44247	1.27813	1.64421	1.55152
1542	5.86536	2.14433	2.82891	2.86028
1543	4.95165	1.97001	2.46384	2.29933
1544	5.49164	2.12802	2.82388	2.66398
1545	5.00786	1.75337	2.74394	2.40756
1546	4.55846	1.77649	2.35659	2.27398
1547	5.46726	2.15242	2.92593	2.54676
1548	4.74281	1.86401	2.56759	2.42706
1549	4.99827	2.13127	2.89484	2.75052
1550	6.88772	3.07275	4.25057	3.8414
1551	4.7397	1.97559	2.90322	2.56361
1552	5.24857	2.54492	3.26847	3.01413
1553	5.48521	2.30773	3.41102	3.05321
1554	5.05935	2.04717	3.33105	2.95921
1555	4.51297	2.34294	2.93816	2.61742
1556	5.06399	2.52502	3.32504	2.98225
1557	4.28898	2.10118	2.71832	2.61231
1558	4.91667	2.65896	3.4898	3.58154
1559	3.79912	2.05548	2.20958	2.41948
1560	4.65985	2.59884	3.10817	3.48046

[truncated: 1 more sheets: Supplementary Fig. 12 V]
